# Supplementary material for: Efficient Regeneration of Degraded LiNi0.9Mn0.1O2 by Acid Etching–Hydrothermal Relithiation Coupled with Li4Ti5O12 Coating
Source: Nanomaterials (Basel). 2026 May 11;16(10):585. doi: 10.3390/nano16100585 (PMC13209473; doi:10.3390/nano16100585)
Supplement: Supplementary file 1 [file nanomaterials-16-00585-s001.zip]

Archive with 1 entries (1 files):
- nanomaterials-4293843-supplementary.pdf
